# Supplementary material for: DNA Interaction with a Polyelectrolyte Monolayer at Solution—Air Interface
Source: Polymers (Basel). 2021 Aug 22;13(16):2820. doi: 10.3390/polym13162820 (PMC8400178; doi:10.3390/polym13162820)
Supplement: Supplementary file 1 [file polymers-13-02820-s001.zip]

Archive with 1 entries (1 files):
- polymers-1337851-supplementary.pdf
